# Supplementary material for: Effect of a Polypropylene Separator with a Thin Electrospun Ceramic/Polymer Coating on the Thermal and Electrochemical Properties of Lithium-Ion Batteries
Source: Polymers (Basel). 2024 Sep 17;16(18):2627. doi: 10.3390/polym16182627 (PMC11436061; doi:10.3390/polym16182627)
Supplement: Supplementary file 1 [file polymers-16-02627-s001.zip]

Archive with 1 entries (1 files):
- polymers-3173462-supplementary.pdf
